# Supplementary material for: Exploring the Effects of the Interaction of Carbon and MoS2 Catalyst on CO2 Hydrogenation to Methanol
Source: Int J Mol Sci. 2022 May 7;23(9):5220. doi: 10.3390/ijms23095220 (PMC9104557; doi:10.3390/ijms23095220)
Supplement: Supplementary file 1 [file ijms-23-05220-s001.zip]

Archive with 1 entries (1 files):
- ijms-1706403-supplementary.pdf
